# Supplementary material for: Eupatorin and Salviandulin-A, with Antimicrobial and Anti-Inflammatory Effects from Salvia lavanduloides Kunth Leaves
Source: Plants (Basel). 2022 Jun 30;11(13):1739. doi: 10.3390/plants11131739 (PMC9269164; doi:10.3390/plants11131739)
Supplement: Supplementary file 1 [file plants-11-01739-s001.zip]

Archive with 1 entries (1 files):
- plants-1774599-supplementary.pdf
